# Supplementary material for: A point mutation in MC06g1112 encoding FLOWERING LOCUS T decreases the first flower node in bitter gourd (Momordica charantia L.)
Source: Front Plant Sci. 2023 Oct 10;14:1153208. doi: 10.3389/fpls.2023.1153208 (PMC10595031; doi:10.3389/fpls.2023.1153208)
Supplement: Supplementary file 2 [file Table_1.xlsx]

## Sheet: Table S1
Supplementary Table 1 Primer information used in this study
	Primer ID	Forward	Reverse	Marker type	Restriction enzyme	Chromosome	Position (bp)
Primers for mapping	FN1	GTCGCATTCAGAAACAGGGA	GTGGCAGAGCGTTTTACCTT	InDel	-	MC06	4581647
	FN2	GCCTAAGACATCTCATCACCCC	CGTCTCCAGTGCTGAGGAAA	InDel	-	MC06	5700548
	FN3	GTGGGCTTATCACTGGGCTA	TCCTACCCCTCAAGACCTCA	InDel	-	MC06	8237937
	FN4	GGTGCTACGAACTTTCCCAC	AAATCCCATTTTCACGCCCG	InDel	-	MC06	9649472
	FN5	GGGGAAAGCGAACTAATGGC	TCAAAAGGTGGTGGATGGAAC	InDel	-	MC06	11262463
	FN6	GGTTGTTTTGGAGGCAATGGT	ATCTTTTCTCTTCTTTGCAACGT	InDel	-	MC06	12873591
	FN7	GAGACCTTCTCAATTTGAAGACGG	ACAACAATCTCAAAGGCTTCATGG	InDel	-	MC06	14884506
	FN8	GGGCCATTCAAGCAAAGCAA	AAAGTGAGGAGTTGAGTAGTGTAA	InDel	-	MC06	17344193
	FN9	CCATATTCTACCAACCCCAGTT	TTGTGTACAGATTGAAAACTATTGAGA	InDel	-	MC06	19938146
	FN10	GGCAAAGAGTTGACAGCGAA	TCTCTCTTAAATGCACTCGGACA	InDel	-	MC06	21047134
	FN11	TGAATTTGAGGTCTATTCGATCCA	CCACATCAATCCCAAACTAAGTCT	InDel	-	MC06	22869188
	FN12	GGTGACACATTTTGGTCGAA	TCCGTTTTGAAAAGACGAGTG	InDel	-	MC06	11367227
	FN13	GTTCGTCGCTTCCCTTCATT	GAGAAGACAGTTCGCCTTGG	CAPS	BsaHⅠ	MC06	11585385
	FN14	GGTTATCTATTTGGTCCCTGTGA	CATTGATGGCTCATTTAACTCCA	CAPS	DraⅠ	MC06	11650472
	FN15	GCCATTATAGTTCAGCTGCGG	ATATATGGCGCAAACACCGG	InDel	-	MC06	11858791
	FN16	CCAAGATTATGTTCAACCTCAATATGA	ACCATGGTTTGAACTCATTCCC	dCAPS	DpnⅡ	MC06	12048398
	FN17	TCCATAGTCCATTTCTTCTCATTCT	AGACACGGAAATGCGACATG	InDel	-	MC06	12378536
	FN18	CTAGAGGCGCACAAAATTTTTCAGG	TTCTCCTCAAGGGCGCTCTA	dCAPS	BsnⅠ	MC06	11616949
	FN19	CTTAAAATGCGTCTGGCGCCTA	AGGTGGTTGAATATAAGAAAAAGCGA	dCAPS	BlnⅠ	MC06	11700234
	FN20	ACAAAGTGGTAGCGTAGTGGA	GTTGCTCATGGTTTGGCGA	InDel	-	MC06	11722144
	FN21	CCTGGCTCCTTAACACCTCA	TCGATGCGAGGAGTCTTTCG	CAPS	BcgⅠ	MC06	11761977
	FN22	ACCCCAAGCCTGAAGATGAA	CCCCACTGGCTCCGTTATTT	CAPS	BsaAⅠ	MC06	11800118
	FN23	CTTGAATCCAGAGGTTGCGG	TGTGCTCTATACGTTGGTGTT	CAPS	HincⅡ	MC06	11838586
	FN24	CAGTAGGTAGGTAGGCTTGCA	TCTTCCTTCACCCCACCTTC	InDel	-	MC06	11945841
Primers for qRT_PCR	MC06g1110_qPCR	CAACGCTTTGGTAGTTAAGGGT	AAAATTCGGCCGAGAGTCGT	-	-	MC06	11758831
	MC06g1112_qPCR	CTCAAGCCGTCTCAGGTTGT	ATCAGTCACCAACCAATGCA	-	-	MC06	11778164
	MC06g_new0263_qPCR	ATTTGGCAGTGGATTTCGACC	GAAGCCGTTGGATTGTCGATC	-	-	MC06	11754454
	MC02g1395_actin	TAACACCATCACCGGAGTCG	ACAGAAGCTCCTCTCAATCCT	-	-	MC02	17034263
Primers for cloning	MC06g1112_cds	AGACAACCATGCCGAGAGAT	TCAATAATCGTCTTGAACTCTTCTCC	-	-	MC06	11755041

## Sheet: Table S2
Supplementary Table 2 Phenotype statistics of FFN and sex type of the plants in three F2 poputations
Autumn 2019				Autumn 2020				Spring 2022
Sample ID	FFN	Sex type		Sample ID	FFN	Sex type		Sample ID	FFN	Sex type
1	8	Monoecy		1	8	Gynoecy		1	17	Monoecy
2	12	Monoecy		2	8	Monoecy		2	13	Monoecy
3	17	Monoecy		3	8	Monoecy		3	20	Monoecy
4	17	Monoecy		4	6	Monoecy		4	14	Monoecy
5	17	Gynoecy		5	7	Monoecy		5	11	Gynoecy
6	11	Gynoecy		6	8	Gynoecy		6	10	Monoecy
7	10	Gynoecy		7	17	Monoecy		7	14	Monoecy
8	8	Monoecy		8	9	Gynoecy		8	12	Monoecy
9	8	Monoecy		9	20	Monoecy		9	9	Monoecy
10	10	Monoecy		10	9	Monoecy		10	8	Monoecy
11	10	Monoecy		11	19	Monoecy		11	15	Monoecy
12	13	Monoecy		12	9	Monoecy		12	14	Monoecy
13	9	Monoecy		13	18	Monoecy		13	10	Monoecy
14	9	Gynoecy		14	8	Monoecy		14	20	Monoecy
15	12	Monoecy		15	9	Gynoecy		15	19	Gynoecy
16	7	Gynoecy		16	9	Gynoecy		16	7	Monoecy
17	22	Gynoecy		17	7	Gynoecy		17	18	Monoecy
18	11	Gynoecy		18	9	Monoecy		18	7	Monoecy
19	8	Monoecy		19	9	Gynoecy		19	12	Monoecy
20	12	Monoecy		20	20	Monoecy		20	9	Monoecy
21	12	Monoecy		21	19	Monoecy		21	16	Gynoecy
22	8	Monoecy		22	9	Monoecy		22	11	Monoecy
23	18	Monoecy		23	21	Monoecy		23	15	Monoecy
24	9	Monoecy		24	9	Monoecy		24	11	Monoecy
25	10	Gynoecy		25	9	Gynoecy		25	19	Gynoecy
26	20	Monoecy		26	7	Monoecy		26	6	Gynoecy
27	9	Monoecy		27	9	Monoecy		27	18	Gynoecy
28	19	Monoecy		28	7	Monoecy		28	17	Monoecy
29	9	Monoecy		29	7	Monoecy		29	9	Monoecy
30	14	Monoecy		30	7	Monoecy		30	6	Monoecy
31	15	Monoecy		31	19	Monoecy		31	6	Gynoecy
32	19	Monoecy		32	19	Monoecy		32	10	Monoecy
33	11	Monoecy		33	18	Monoecy		33	17	Monoecy
34	15	Monoecy		34	10	Monoecy		34	11	Monoecy
35	12	Monoecy		35	18	Monoecy		35	11	Gynoecy
36	9	Monoecy		36	18	Monoecy		36	17	Monoecy
37	10	Monoecy		37	10	Monoecy		37	16	Monoecy
38	11	Monoecy		38	10	Gynoecy		38	15	Monoecy
39	13	Monoecy		39	7	Gynoecy		39	9	Gynoecy
40	11	Monoecy		40	7	Monoecy		40	15	Monoecy
41	12	Gynoecy		41	8	Monoecy		41	13	Gynoecy
42	10	Monoecy		42	20	Gynoecy		42	8	Monoecy
43	12	Monoecy		43	17	Monoecy		43	17	Monoecy
44	11	Gynoecy		44	16	Gynoecy		44	9	Monoecy
45	13	Monoecy		45	19	Gynoecy		45	11	Gynoecy
46	13	Monoecy		46	10	Monoecy		46	7	Monoecy
47	16	Monoecy		47	10	Monoecy		47	7	Monoecy
48	17	Monoecy		48	10	Monoecy		48	18	Monoecy
49	13	Monoecy		49	10	Monoecy		49	20	Monoecy
50	10	Monoecy		50	8	Monoecy		50	8	Monoecy
51	8	Monoecy		51	8	Monoecy		51	13	Monoecy
52	18	Monoecy		52	10	Monoecy		52	15	Monoecy
53	11	Monoecy		53	10	Monoecy		53	9	Gynoecy
54	7	Gynoecy		54	10	Gynoecy		54	11	Monoecy
55	16	Monoecy		55	17	Gynoecy		55	20	Gynoecy
56	16	Monoecy		56	19	Gynoecy		56	11	Gynoecy
57	17	Monoecy		57	9	Monoecy		57	12	Monoecy
58	10	Monoecy		58	20	Monoecy		58	21	Monoecy
59	19	Gynoecy		59	20	Monoecy		59	10	Monoecy
60	9	Monoecy		60	10	Monoecy		60	12	Monoecy
61	22	Gynoecy		61	10	Monoecy		61	12	Gynoecy
62	6	Gynoecy		62	8	Monoecy		62	8	Monoecy
63	17	Monoecy		63	8	Monoecy		63	11	Monoecy
64	11	Monoecy		64	8	Monoecy		64	14	Monoecy
65	7	Gynoecy		65	11	Monoecy		65	9	Monoecy
66	23	Monoecy		66	9	Gynoecy		66	9	Monoecy
67	12	Monoecy		67	12	Monoecy		67	19	Gynoecy
68	12	Monoecy		68	18	Monoecy		68	9	Monoecy
69	12	Monoecy		69	11	Monoecy		69	13	Monoecy
70	15	Monoecy		70	12	Monoecy		70	17	Monoecy
71	9	Monoecy		71	17	Monoecy		71	19	Monoecy
72	17	Monoecy		72	11	Gynoecy		72	15	Monoecy
73	7	Monoecy		73	8	Monoecy		73	18	Monoecy
74	10	Monoecy		74	10	Monoecy		74	20	Monoecy
75	14	Monoecy		75	8	Monoecy		75	13	Monoecy
76	17	Monoecy		76	11	Monoecy		76	17	Gynoecy
77	9	Monoecy		77	11	Monoecy		77	12	Monoecy
78	11	Gynoecy		78	18	Monoecy		78	14	Gynoecy
79	7	Monoecy		79	7	Gynoecy		79	20	Monoecy
80	14	Monoecy		80	11	Gynoecy		80	12	Monoecy
81	8	Monoecy		81	17	Monoecy		81	7	Monoecy
82	10	Monoecy		82	21	Monoecy		82	8	Monoecy
83	18	Monoecy		83	18	Monoecy		83	13	Monoecy
84	15	Monoecy		84	11	Monoecy		84	13	Monoecy
85	11	Monoecy		85	8	Monoecy		85	10	Gynoecy
86	13	Monoecy		86	11	Monoecy		86	8	Monoecy
87	12	Gynoecy		87	8	Monoecy		87	10	Monoecy
88	18	Monoecy		88	11	Monoecy		88	10	Monoecy
89	21	Monoecy		89	11	Monoecy		89	8	Monoecy
90	8	Monoecy		90	19	Gynoecy		90	10	Monoecy
91	20	Monoecy		91	21	Gynoecy		91	9	Monoecy
92	16	Gynoecy		92	18	Monoecy		92	19	Gynoecy
93	8	Monoecy		93	11	Gynoecy		93	14	Monoecy
94	11	Gynoecy		94	12	Monoecy		94	9	Monoecy
95	7	Monoecy		95	18	Monoecy		95	17	Monoecy
96	11	Monoecy		96	19	Monoecy		96	19	Gynoecy
97	20	Monoecy		97	9	Monoecy		97	12	Monoecy
98	12	Gynoecy		98	12	Monoecy		98	7	Monoecy
99	16	Monoecy		99	9	Gynoecy		99	19	Monoecy
100	8	Monoecy		100	9	Monoecy		100	16	Monoecy
101	13	Monoecy		101	12	Monoecy		101	13	Monoecy
102	10	Gynoecy		102	9	Monoecy		102	16	Monoecy
103	13	Monoecy		103	12	Monoecy		103	16	Monoecy
104	12	Monoecy		104	12	Monoecy		104	8	Monoecy
105	13	Monoecy		105	12	Monoecy		105	6	Monoecy
106	20	Monoecy		106	11	Monoecy		106	8	Monoecy
107	15	Monoecy		107	12	Monoecy		107	14	Monoecy
108	19	Gynoecy		108	12	Monoecy		108	12	Gynoecy
109	11	Monoecy		109	15	Gynoecy		109	18	Monoecy
110	18	Monoecy		110	9	Monoecy		110	10	Monoecy
111	14	Monoecy		111	12	Monoecy		111	10	Monoecy
112	13	Gynoecy		112	12	Monoecy		112	8	Gynoecy
113	19	Monoecy		113	18	Monoecy		113	12	Monoecy
114	14	Gynoecy		114	18	Monoecy		114	12	Monoecy
115	14	Monoecy		115	12	Monoecy		115	8	Gynoecy
116	17	Monoecy		116	13	Monoecy		116	12	Monoecy
117	18	Monoecy		117	13	Gynoecy		117	8	Gynoecy
118	10	Monoecy		118	19	Monoecy		118	15	Gynoecy
119	16	Monoecy		119	13	Gynoecy		119	17	Monoecy
120	9	Monoecy		120	13	Gynoecy		120	18	Monoecy
121	16	Monoecy		121	13	Gynoecy		121	21	Monoecy
122	16	Gynoecy		122	9	Monoecy		122	18	Monoecy
123	10	Monoecy		123	13	Monoecy		123	8	Monoecy
124	14	Monoecy		124	13	Monoecy		124	14	Gynoecy
125	17	Monoecy		125	13	Monoecy		125	12	Monoecy
126	14	Monoecy		126	9	Monoecy		126	8	Monoecy
127	10	Monoecy		127	13	Monoecy		127	13	Monoecy
128	14	Monoecy		128	13	Monoecy		128	10	Monoecy
129	11	Monoecy		129	13	Monoecy		129	17	Monoecy
130	9	Monoecy		130	20	Monoecy		130	11	Monoecy
131	11	Gynoecy		131	13	Monoecy		131	11	Monoecy
132	13	Monoecy		132	13	Monoecy		132	20	Monoecy
133	10	Monoecy		133	19	Gynoecy		133	18	Monoecy
134	17	Monoecy		134	14	Monoecy		134	18	Monoecy
135	19	Monoecy		135	14	Gynoecy		135	9	Monoecy
136	16	Monoecy		136	9	Monoecy		136	14	Monoecy
137	8	Gynoecy		137	9	Monoecy		137	12	Monoecy
138	8	Gynoecy		138	14	Monoecy		138	9	Monoecy
139	15	Monoecy		139	14	Gynoecy		139	10	Gynoecy
140	9	Monoecy		140	16	Monoecy		140	19	Gynoecy
141	7	Monoecy		141	10	Monoecy		141	8	Monoecy
142	9	Monoecy		142	17	Monoecy		142	12	Monoecy
143	11	Monoecy		143	10	Monoecy		143	12	Monoecy
144	7	Gynoecy		144	14	Gynoecy		144	9	Monoecy
145	11	Monoecy		145	14	Monoecy		145	11	Monoecy
146	12	Monoecy		146	14	Monoecy		146	7	Gynoecy
147	17	Monoecy		147	10	Monoecy		147	17	Monoecy
148	11	Gynoecy		148	19	Monoecy		148	10	Monoecy
149	7	Monoecy		149	8	Monoecy		149	16	Gynoecy
150	23	Gynoecy		150	14	Gynoecy		150	18	Monoecy
151	17	Monoecy		151	17	Monoecy		151	12	Monoecy
152	19	Monoecy		152	10	Monoecy		152	21	Monoecy
153	14	Monoecy		153	14	Monoecy		153	11	Monoecy
154	14	Monoecy		154	14	Monoecy		154	14	Monoecy
155	6	Gynoecy		155	10	Monoecy		155	19	Gynoecy
156	10	Monoecy		156	20	Monoecy		156	10	Monoecy
157	13	Gynoecy		157	14	Monoecy		157	16	Gynoecy
158	8	Monoecy		158	11	Monoecy		158	13	Monoecy
159	8	Monoecy		159	14	Monoecy		159	12	Monoecy
160	17	Monoecy		160	14	Monoecy		160	10	Monoecy
161	19	Monoecy		161	11	Monoecy		161	13	Monoecy
162	13	Monoecy		162	18	Monoecy		162	13	Monoecy
163	12	Monoecy		163	15	Monoecy		163	10	Monoecy
164	18	Monoecy		164	15	Monoecy		164	13	Gynoecy
165	20	Monoecy		165	15	Monoecy		165	11	Monoecy
166	9	Monoecy		166	15	Monoecy		166	20	Gynoecy
167	9	Monoecy		167	15	Monoecy		167	9	Monoecy
168	21	Monoecy		168	15	Monoecy		168	19	Monoecy
169	8	Gynoecy		169	18	Monoecy		169	12	Monoecy
170	9	Gynoecy		170	11	Monoecy		170	15	Monoecy
171	9	Monoecy		171	15	Gynoecy		171	18	Gynoecy
172	10	Monoecy		172	8	Monoecy		172	15	Monoecy
173	10	Monoecy		173	17	Monoecy		173	16	Monoecy
174	9	Monoecy		174	15	Monoecy		174	11	Monoecy
175	15	Monoecy		175	15	Monoecy		175	19	Monoecy
176	8	Monoecy		176	15	Gynoecy		176	9	Gynoecy
177	17	Monoecy		177	16	Monoecy		177	19	Monoecy
178	16	Monoecy		178	16	Gynoecy		178	10	Monoecy
179	9	Monoecy		179	16	Monoecy		179	15	Gynoecy
180	16	Gynoecy		180	16	Monoecy		180	11	Monoecy
181	11	Monoecy		181	11	Monoecy		181	11	Monoecy
182	14	Monoecy		182	16	Gynoecy		182	18	Monoecy
183	8	Gynoecy		183	16	Monoecy		183	9	Monoecy
184	11	Monoecy		184	12	Gynoecy		184	14	Monoecy
185	7	Gynoecy		185	12	Monoecy		185	13	Monoecy
186	12	Monoecy		186	18	Monoecy		186	8	Monoecy
187	9	Monoecy		187	12	Monoecy		187	13	Gynoecy
188	9	Gynoecy		188	16	Monoecy		188	10	Gynoecy
189	11	Gynoecy		189	16	Gynoecy		189	8	Gynoecy
190	13	Monoecy		190	16	Monoecy		190	14	Gynoecy
191	9	Gynoecy		191	13	Monoecy		191	14	Monoecy
192	14	Monoecy		192	16	Monoecy		192	19	Monoecy
193	11	Gynoecy						193	9	Monoecy
194	9	Monoecy						194	8	Monoecy
195	16	Monoecy						195	17	Monoecy
196	8	Gynoecy						196	7	Gynoecy
197	7	Monoecy						197	16	Monoecy
198	10	Monoecy						198	12	Monoecy
199	8	Monoecy						199	8	Gynoecy
200	18	Monoecy						200	18	Monoecy
201	9	Monoecy						201	15	Monoecy
202	12	Monoecy						202	16	Monoecy
203	7	Monoecy						203	13	Monoecy
204	11	Monoecy						204	14	Monoecy
205	8	Monoecy						205	9	Gynoecy
206	16	Monoecy
207	17	Monoecy
208	8	Monoecy
209	18	Monoecy
210	8	Monoecy
211	8	Monoecy
212	18	Monoecy
213	19	Monoecy
214	19	Monoecy
215	7	Monoecy
216	20	Monoecy
217	9	Monoecy
218	20	Monoecy
219	8	Gynoecy
220	13	Monoecy
221	19	Monoecy
222	12	Monoecy
223	19	Monoecy
224	12	Monoecy
225	13	Monoecy
226	12	Monoecy
227	9	Gynoecy
228	14	Monoecy
229	9	Monoecy
230	11	Monoecy
231	15	Monoecy
232	15	Monoecy
233	20	Monoecy
234	14	Monoecy

## Sheet: Table S3
Supplementary Table 3 Statistics of whole-genome resequencing data
Sample ID	Raw reads	Raw bases	Raw Q20 bases	Raw Q30 bases	Raw Q20 rate (%)	Raw Q30 rate (%)	Raw GC content (%)	Clean reads	Clean bases	Clean Q20 bases	Clean Q30 bases	Clean Q20 rate (%)	Clean Q30 rate (%)	Clean GC content (%)
1	14217862	2132679300	2021384319	1897798588	94.78	88.99	43.94	12432280	1848642283	1797343162	1703435558	97.23	92.15	38.62
2	23465762	3519864300	3348195527	3152281850	95.12	89.56	46.4	19959494	2974378339	2900811113	2760342886	97.53	92.8	40.32
3	12333454	1850018100	1762216324	1650533440	95.25	89.22	41.79	11029604	1646254954	1595128859	1505344973	96.89	91.44	37.4
4	19924774	2988716100	2873182103	2715877760	96.13	90.87	41.08	18790408	2806805246	2733069390	2594512156	97.37	92.44	39.04
5	17231078	2584661700	2470073339	2325286755	95.57	89.96	41.97	15363826	2295686125	2232870690	2117613095	97.26	92.24	37.42
6	13739042	2060856300	1974985364	1863026434	95.83	90.4	41.75	12522598	1868975226	1819912732	1728172325	97.37	92.47	38.19
7	17358258	2603738700	2508765874	2373463642	96.35	91.16	42.01	16704026	2478890741	2412935005	2290522734	97.34	92.4	40.73
8	15517792	2327668800	2204898437	2069372543	94.73	88.9	46.64	13042194	1946263296	1894523397	1798810128	97.34	92.42	40.29
9	17519870	2627980500	2509127813	2358657196	95.48	89.75	43.12	15487958	2315260981	2250519616	2131844406	97.2	92.08	38.42
10	18515086	2777262900	2590666958	2399754279	93.28	86.41	49.82	15267278	2279632478	2195667692	2058442415	96.32	90.3	43.59
11	13555808	2033371200	1903518725	1774713007	93.61	87.28	50.25	10728810	1600912392	1554087253	1471718206	97.08	91.93	42.27
12	21717638	3257645700	3118054946	2943011121	95.72	90.34	45.86	19657564	2928522980	2852665034	2711963544	97.41	92.61	42.52
13	14314898	2147234700	2057968385	1936641328	95.84	90.19	43.64	13640922	2040350614	1977591538	1868032888	96.92	91.55	42.26
14	17973106	2695965900	2568152715	2420248585	95.26	89.77	49.16	15766348	2341257727	2282616509	2172187762	97.5	92.78	44.5
15	20864240	3129636000	2998800612	2821251464	95.82	90.15	40.34	19437922	2908408060	2827328515	2672729129	97.21	91.9	37.87
16	12768728	1915309200	1729672047	1585349131	90.31	82.77	63.15	6400096	951553800	925633515	878623482	97.28	92.34	42.33
17	22658118	3398717700	3258723168	3074899166	95.88	90.47	41.61	20751944	3101998523	3019941277	2866780418	97.35	92.42	38.43
18	12942530	1941379500	1842811102	1731497309	94.92	89.19	46.72	11641972	1739299040	1688118595	1597584571	97.06	91.85	43.14
19	19594512	2939176800	2823386555	2666708870	96.06	90.73	42.64	18252498	2728806779	2656992730	2523010449	97.37	92.46	40.27
20	16313548	2447032200	2356760239	2227467047	96.31	91.03	44.87	15416082	2306019176	2243626481	2129084219	97.29	92.33	43.12
21	19067844	2860176600	2684471534	2482046036	93.86	86.78	45.8	17640816	2634599208	2518442559	2344349598	95.59	88.98	44.15
22	17464216	2619632400	2526357501	2398830337	96.44	91.57	42	16150200	2409037155	2356606750	2250911095	97.82	93.44	39.25
23	15234936	2285240400	2212463331	2098684456	96.82	91.84	38.34	14758802	2204866453	2150847136	2046561253	97.55	92.82	37.52
24	13412722	2011908300	1919135159	1804013301	95.39	89.67	45.47	12488286	1862968085	1806006998	1708227344	96.94	91.69	43.44
25	19322088	2898313200	2818964681	2684991998	97.26	92.64	43	18830180	2813682224	2752293350	2627335074	97.82	93.38	42.3
26	30655300	4598295000	4488307812	4280409886	97.61	93.09	38.12	30241964	4522219293	4429410206	4229454247	97.95	93.53	37.75
27	14123046	2118456900	2046999282	1942755119	96.63	91.71	44.47	13526208	2016688297	1968189033	1875752244	97.6	93.01	43.31
28	17265842	2589876300	2519239651	2396248305	97.27	92.52	38.52	16911252	2527498131	2471040623	2355143730	97.77	93.18	37.97
29	14741742	2211261300	2128113983	2010154477	96.24	90.91	44.87	14043384	2094367694	2036701341	1931899690	97.25	92.24	43.63
30	15505604	2325840600	2254392313	2143588296	96.93	92.16	42.52	14968472	2235169142	2184415917	2083790839	97.73	93.23	41.57
31	27907086	4186062900	4071131777	3881456246	97.25	92.72	39.85	26990642	4033574835	3949896752	3775809381	97.93	93.61	38.95
32	19866662	2979999300	2898127479	2758014642	97.25	92.55	38.26	19448002	2905636379	2840983130	2709325499	97.77	93.24	37.72
33	14710496	2206574400	2145815312	2047804589	97.25	92.8	47.34	14274368	2128506621	2084610255	1994955832	97.94	93.73	46.57
34	16273490	2441023500	2361827863	2241837424	96.76	91.84	43.86	15592708	2326690880	2270936514	2163395849	97.6	92.98	42.61
35	15905948	2385892200	2321003119	2212516392	97.28	92.73	42.19	15521684	2318569621	2269072827	2168266126	97.87	93.52	41.58
36	18255414	2738312100	2669068369	2544256880	97.47	92.91	40.2	17941920	2680599246	2624310031	2505770847	97.9	93.48	39.75
37	18402086	2760312900	2676877715	2543217308	96.98	92.14	43.79	17835566	2663504720	2601268898	2478428390	97.66	93.05	43.02
38	16695618	2504342700	2431657264	2313262030	97.1	92.37	43.64	16209768	2422064463	2367332611	2257980165	97.74	93.23	42.91
39	19782276	2967341400	2893570817	2765668104	97.51	93.2	44.15	19404134	2898869844	2841876827	2721115204	98.03	93.87	43.65
40	19888844	2983326600	2862694699	2692985077	95.96	90.27	45.86	19143196	2852402804	2764444666	2610141057	96.92	91.51	44.93
41	16629388	2494408200	2436553804	2334913192	97.68	93.61	39.57	16407492	2453565542	2405974850	2308429122	98.06	94.08	39.28
42	16094908	2414236200	2348159994	2235083532	97.26	92.58	38.33	15873270	2376895644	2321198244	2212210296	97.66	93.07	38.11
43	13857188	2078578200	2025146465	1934985253	97.43	93.09	40.21	13621070	2039407095	1996461902	1910496758	97.89	93.68	39.9
44	20217306	3032595900	2963988738	2840177860	97.74	93.66	37.77	19979250	2989072314	2931309324	2811684952	98.07	94.07	37.5
45	22962886	3444432900	3357476324	3219895219	97.48	93.48	44.81	22456002	3358260280	3294133836	3165951863	98.09	94.27	44.38
46	22440186	3366027900	3253079364	3096960242	96.64	92.01	45.69	21677444	3239963645	3162825755	3021534206	97.62	93.26	45.12
47	13915978	2087396700	2000640027	1874209338	95.84	89.79	44.62	13491644	2018872600	1949701007	1831428880	96.57	90.72	43.99
48	16453432	2468014800	2393957644	2272998976	97	92.1	42.06	16036416	2400784476	2340741317	2227293177	97.5	92.77	41.33
49	14471902	2170785300	2085252560	1955760295	96.06	90.09	40.01	14094734	2109836202	2040929283	1918330895	96.73	90.92	39.48
50	41783504	6267525600	6098607808	5812713249	97.3	92.74	40.42	41181322	6164875955	6025408453	5750379532	97.74	93.28	40.15
51	39969290	5995393500	5860967358	5615466168	97.76	93.66	38.36	39547664	5920619126	5806680267	5568738875	98.08	94.06	38.13
52	12297642	1844646300	1795425781	1716644283	97.33	93.06	37.56	12008512	1795945842	1759566251	1685370022	97.97	93.84	37.11
53	12085304	1812795600	1759135593	1678876795	97.04	92.61	43.91	11739198	1756811927	1718038487	1643833392	97.79	93.57	43.32
54	18475690	2771353500	2594306912	2398931687	93.61	86.56	44.67	16960970	2534562059	2423625405	2256371004	95.62	89.02	42.7
55	14126910	2119036500	2066832165	1977745541	97.54	93.33	42.35	13909672	2081029462	2038927730	1953865178	97.98	93.89	42.05
56	14403086	2160462900	2101036095	2004741537	97.25	92.79	43.08	14144974	2115962461	2068915479	1977500970	97.78	93.46	42.76
57	11075744	1661361600	1596932127	1511066354	96.12	90.95	44.13	10468642	1564912772	1522733789	1446744273	97.3	92.45	42.61
58	11460818	1719122700	1659822654	1576801096	96.55	91.72	43.51	10949794	1637230131	1597294295	1522677082	97.56	93	42.26
59	20817994	3122699100	2976001375	2783060913	95.3	89.12	44.89	19800992	2960739125	2855040950	2681299903	96.43	90.56	43.88
60	15332158	2299823700	2227917650	2118630186	96.87	92.12	40.16	14890970	2228495434	2174936777	2073254442	97.6	93.03	39.57
61	14510686	2176602900	2112745946	2007570080	97.07	92.23	38.38	14246868	2132384290	2080269823	1980130024	97.56	92.86	38
62	16484824	2472723600	2412740397	2306048975	97.57	93.26	38.69	16277440	2436906071	2386540502	2283564977	97.93	93.71	38.4
63	11491980	1723797000	1642771557	1556103535	95.3	90.27	46.12	10214806	1526649010	1490957626	1423044681	97.66	93.21	42.22
64	14172950	2125942500	2055916063	1957565964	96.71	92.08	39.61	13492402	2017694062	1973219064	1885362757	97.8	93.44	38.04
65	21892272	3283840800	3191713825	3042660843	97.19	92.66	37.9	21342154	3194341664	3123722009	2983357644	97.79	93.4	37.24
66	13639712	2045956800	1983714031	1888776403	96.96	92.32	45.68	13240704	1977841161	1931838119	1843977292	97.67	93.23	44.96
67	17613322	2641998300	2568217732	2447520804	97.21	92.64	43.5	17224878	2576767638	2518692339	2404673124	97.75	93.32	42.96
68	15566930	2335039500	2261943690	2151088163	96.87	92.12	43.19	15126562	2262198689	2208465561	2104860325	97.62	93.04	42.42
69	10807562	1621134300	1494369984	1400492623	92.18	86.39	50.7	7750756	1153046795	1126794519	1076263038	97.72	93.34	38.72
70	19055056	2858258400	2729696709	2591672279	95.5	90.67	44.38	16963202	2531244041	2477183153	2369352348	97.86	93.6	40.32
71	19430600	2914590000	2820830076	2685197582	96.78	92.13	39.09	18562978	2777738985	2716026511	2593637856	97.78	93.37	37.72
72	16463668	2469550200	2393295688	2282738186	96.91	92.44	40.15	15745030	2354086373	2304346456	2204610690	97.89	93.65	38.86
73	16638074	2495711100	2411255845	2302272744	96.62	92.25	42.15	15761202	2354818653	2306666820	2210214990	97.96	93.86	40.39
74	19027912	2854186800	2775043053	2653867321	97.23	92.98	41.66	18359228	2737417601	2683335207	2572759734	98.02	93.98	40.59
75	23829698	3574454700	3414078224	3167901333	95.51	88.63	38.09	23208146	3471882772	3339237883	3105404852	96.18	89.44	37.62
76	17408690	2611303500	2488143419	2289843330	95.28	87.69	38.16	16924376	2530406317	2427155935	2238330278	95.92	88.46	37.39
77	23363934	3504590100	3365943929	3128921901	96.04	89.28	37.33	22980058	3439414435	3318087967	3089001434	96.47	89.81	36.98
78	14365476	2154821400	2036444375	1835989416	94.51	85.2	38.25	13977466	2091896067	1988354130	1795299454	95.05	85.82	37.43
79	10558656	1583798400	1501672827	1356761100	94.81	85.67	39.59	10394672	1555341592	1481252508	1339960197	95.24	86.15	39.22
80	18000784	2700117600	2589716073	2396219999	95.91	88.75	38.87	17670268	2637309338	2543079813	2356811337	96.43	89.36	38.49
81	9861046	1479156900	1395738147	1259807939	94.36	85.17	39.37	9514816	1405751022	1338067929	1210299312	95.19	86.1	38.14
82	13391762	2008764300	1914569486	1762085656	95.31	87.72	39.27	13108472	1957976454	1877653110	1731666000	95.9	88.44	38.82
83	8458918	1268837700	1192078864	1081056691	93.95	85.2	39.78	7995370	1192302088	1135193678	1033825680	95.21	86.71	38.43
84	15076432	2261464800	2160741425	1991202376	95.55	88.05	38.24	14801834	2214460393	2125884678	1962129957	96	88.61	37.84
85	15471410	2320711500	2212144090	2038905406	95.32	87.86	38.66	15091294	2253919553	2163710921	1998402349	96	88.66	38.13
86	12663120	1899468000	1810071873	1664685089	95.29	87.64	39.51	12259296	1830780106	1756136200	1618477056	95.92	88.4	38.46
87	15226514	2283977100	2199571511	2057428526	96.3	90.08	36.75	14995422	2243488209	2170349303	2033222421	96.74	90.63	36.46
88	10832252	1624837800	1534309710	1380682686	94.43	84.97	37.68	10628048	1589882551	1508426019	1359229384	94.88	85.49	37.19
89	13663440	2049516000	1949865553	1789749552	95.14	87.33	37.73	13350428	1997876990	1911887741	1758403254	95.7	88.01	37.21
90	99101820	14865273000	13994122698	12568760945	94.14	84.55	37.56	97173236	14549160862	13759277934	12375047719	94.57	85.06	37.08
91	13782546	2067381900	1962902276	1800252069	94.95	87.08	37.99	13439576	2010522364	1921496624	1766145015	95.57	87.85	37.42
92	11483730	1722559500	1624945114	1462055915	94.33	84.88	39.8	11250332	1672050341	1586630964	1430189256	94.89	85.54	39.18
93	10883454	1632518100	1536470238	1381380981	94.12	84.62	39.51	10609470	1579934118	1496521043	1347751970	94.72	85.3	38.77
94	15960322	2394048300	2309630841	2175795821	96.47	90.88	38.62	15736508	2352946689	2280858009	2152188449	96.94	91.47	38.45
95	13246928	1987039200	1909755673	1791592776	96.11	90.16	37.98	13026252	1948706265	1883123309	1769795998	96.63	90.82	37.82
96	11760756	1764113400	1690003733	1580360436	95.8	89.58	37.06	11549110	1729091951	1666090747	1561346398	96.36	90.3	36.91
97	12706630	1905994500	1828319954	1713706006	95.92	89.91	37.6	12472066	1866563930	1801748153	1692575349	96.53	90.68	37.47
98	16459462	2468919300	2378449220	2238641254	96.34	90.67	39.04	16208222	2423335603	2347116747	2213069544	96.85	91.32	38.88
99	13858466	2078769900	2004746483	1887083088	96.44	90.78	37.27	13677610	2043621098	1980012772	1866704844	96.89	91.34	37.07
100	16693028	2503954200	2408681777	2260123262	96.2	90.26	37.14	16470190	2465525395	2382454194	2239050640	96.63	90.81	37.01
101	15421358	2313203700	2220753598	2079356429	96	89.89	36.94	15189198	2273686345	2193354937	2057164382	96.47	90.48	36.78
102	14811860	2221779000	2132398725	1998159952	95.98	89.94	37.47	14555040	2177699963	2101851976	1973369342	96.52	90.62	37.26
103	15688206	2353230900	2264964217	2127919590	96.25	90.43	37.13	15461792	2313297729	2237587676	2105719701	96.73	91.03	36.97
104	14054012	2108101800	2036506627	1920091808	96.6	91.08	37.8	13886348	2075240834	2013322016	1900970629	97.02	91.6	37.62
105	13823924	2073588600	1999266329	1879895661	96.42	90.66	36.81	13658984	2043724254	1978546909	1863069418	96.81	91.16	36.66
106	19126292	2868943800	2771739713	2612711626	96.61	91.07	36.95	18908606	2828762905	2743776374	2589885216	97	91.56	36.8
107	13822748	2073412200	1991280289	1866821165	96.04	90.04	37.25	13602348	2030773690	1961222722	1842162097	96.58	90.71	37
108	11468362	1720254300	1660247490	1550759482	96.51	90.15	37.48	11287034	1687407401	1635162434	1529558559	96.9	90.65	37.11
109	11083042	1662456300	1592164132	1476972586	95.77	88.84	37.9	10879972	1622576054	1562662039	1452663700	96.31	89.53	37.49
110	12605478	1890821700	1824306068	1703178911	96.48	90.08	37.81	12398998	1855077126	1797031766	1680083030	96.87	90.57	37.44
111	13784572	2067685800	1999289549	1871523017	96.69	90.51	37.86	13590004	2032523996	1973098985	1849441829	97.08	90.99	37.59
112	14299898	2144984700	2077455659	1947681271	96.85	90.8	38.76	14145332	2113666041	2054088713	1927798803	97.18	91.21	38.52
113	11029806	1654470900	1598479291	1495115385	96.62	90.37	37.63	10864328	1622451621	1574364351	1474810116	97.04	90.9	37.31
114	14020962	2103144300	2028846578	1894230752	96.47	90.07	37.71	13834236	2068431766	2003126175	1872647736	96.84	90.53	37.47
115	12017908	1802686200	1732234971	1610480855	96.09	89.34	38.05	11828786	1769131474	1707473817	1589902039	96.51	89.87	37.75
116	10457092	1568563800	1509781472	1407313435	96.25	89.72	37.85	10279322	1538023445	1487293384	1388546363	96.7	90.28	37.55
117	20072270	3010840500	2898809829	2719878224	96.28	90.34	38.22	19715670	2947426458	2853777192	2683051566	96.82	91.03	37.94
118	12262920	1839438000	1776330344	1659825429	96.57	90.24	37.64	12096260	1808968589	1753560378	1640702204	96.94	90.7	37.38
119	11994736	1799210400	1730278431	1612040256	96.17	89.6	38.03	11799030	1762940331	1703829406	1590002966	96.65	90.19	37.73
120	10582444	1587366600	1531191489	1428132249	96.46	89.97	37.81	10407660	1555962402	1506902808	1407545805	96.85	90.46	37.33
121	16829316	2524397400	2441156962	2301097482	96.7	91.15	36.79	16559726	2468600694	2399802177	2266120298	97.21	91.8	36.44
122	10521202	1578180300	1521195053	1419009409	96.39	89.91	37.47	10332544	1544006137	1495162315	1396857575	96.84	90.47	37.1
123	20194220	3029133000	2925167196	2754030196	96.57	90.92	38.09	19836838	2963021580	2877051451	2713776269	97.1	91.59	37.78
124	13690982	2053647300	1977845992	1844881020	96.31	89.83	37.51	13437508	2009479571	1944696709	1816926267	96.78	90.42	37.16
125	22602596	3390389400	3260828552	3061274662	96.18	90.29	38.72	22075958	3299334756	3195543643	3006965171	96.85	91.14	38.31
126	13541434	2031215100	1948224771	1810778534	95.91	89.15	38.07	13282510	1982629211	1912656514	1781511007	96.47	89.86	37.68
127	13038858	1955828700	1885584318	1761693042	96.41	90.07	38.5	12772542	1904360572	1845721140	1727487495	96.92	90.71	38.02
128	14155718	2123357700	2017114228	1891122540	95	89.06	42.13	13029518	1912171664	1851877152	1747976233	96.85	91.41	38.96
129	12413196	1861979400	1782019147	1677642919	95.71	90.1	39.94	11628086	1718055939	1667700267	1578121595	97.07	91.86	37.62
130	12054256	1808138400	1738416800	1635736122	96.14	90.47	39.02	11807782	1765592181	1708559225	1611228887	96.77	91.26	38.75
131	16882272	2532340800	2433152991	2288032239	96.08	90.35	37.84	16461240	2459318797	2380415119	2243699604	96.79	91.23	37.43
132	10584034	1587605100	1525287647	1435110179	96.07	90.39	37.64	10324786	1542063629	1492503363	1407958636	96.79	91.3	37.19
133	13007954	1951193100	1879482680	1770207703	96.32	90.72	37.75	12778936	1913091838	1853110321	1748628182	96.86	91.4	37.51
134	15462584	2319387600	2233438396	2109002601	96.29	90.93	38.83	14984328	2227059974	2162532048	2047957389	97.1	91.96	37.93
135	19893228	2983984200	2871536492	2705711159	96.23	90.67	39.95	19447956	2907355211	2816828741	2660001734	96.89	91.49	39.57
136	9781636	1467245400	1396458260	1309086120	95.18	89.22	40.96	8985950	1322895418	1280787318	1208898964	96.82	91.38	37.62
137	15094102	2264115300	2165250230	2037359868	95.63	89.98	40.04	14139488	2100233568	2036003400	1925454767	96.94	91.68	37.85
138	16197206	2429580900	2318992945	2178050909	95.45	89.65	38.69	15432882	2297180233	2221054627	2095498078	96.69	91.22	37.54
139	14763334	2214500100	2123178514	1993599345	95.88	90.02	37.63	14382442	2149304012	2076215652	1954776346	96.6	90.95	37.15
140	11758922	1763838300	1685962991	1576747559	95.58	89.39	37.12	11474276	1710611987	1647989075	1545804541	96.34	90.37	36.68
141	12904142	1935621300	1849140010	1739708519	95.53	89.88	41.49	12069728	1754438617	1703114300	1612116750	97.07	91.89	38.8
142	15599192	2339878800	2246009340	2110790475	95.99	90.21	37.93	15273930	2261729574	2188072993	2061700185	96.74	91.16	37.25
143	13191272	1978690800	1901055964	1794288293	96.08	90.68	40.62	12637558	1859855186	1807752686	1713526291	97.2	92.13	39.03
144	11459752	1718962800	1632214290	1528346554	94.95	88.91	42.16	10407898	1541381501	1491508719	1406687912	96.76	91.26	38.56
145	18189470	2728420500	2609318845	2452568334	95.63	89.89	38.22	17349890	2588335439	2504391658	2364241752	96.76	91.34	37.02
146	11011900	1651785000	1583583380	1490971884	95.87	90.26	39.08	10500014	1566197995	1518326729	1435135983	96.94	91.63	37.77
147	12904018	1935602700	1842936934	1732400176	95.21	89.5	41.71	11976694	1764864486	1711760321	1618520582	96.99	91.71	38.69
148	12995758	1949363700	1853622741	1742734047	95.09	89.4	44.08	11505120	1684408805	1637506799	1553769913	97.22	92.24	39.07
149	9317214	1397582100	1274573324	1170408132	91.2	83.75	56.21	5916146	864815810	836863484	789127168	96.77	91.25	39.08
150	13377848	2006677200	1946842421	1852512809	97.02	92.32	37.68	13112252	1949803284	1904592094	1816903682	97.68	93.18	37.3
151	10759902	1613985300	1559092552	1479281442	96.6	91.65	39.54	10453452	1560462515	1520758376	1447792057	97.46	92.78	39.15
152	17225296	2583794400	2516913298	2400790941	97.41	92.92	36.83	17007130	2537499364	2482491561	2371755256	97.83	93.47	36.6
153	14046488	2106973200	2051940991	1959996975	97.39	93.02	37.65	13816190	2058676842	2015662623	1929048401	97.91	93.7	37.35
154	14880508	2232076200	2184408071	2094171875	97.86	93.82	37.19	14760812	2193659273	2153965662	2067493373	98.19	94.25	36.95
155	15078986	2261847900	2202143965	2097585360	97.36	92.74	36.96	14899140	2225132428	2175276660	2075027034	97.76	93.25	36.75
156	19500836	2925125400	2816602687	2662323093	96.29	91.02	40.92	18998820	2817638126	2737434442	2596482534	97.15	92.15	40.44
157	14106426	2115963900	2060360439	1967107036	97.37	92.97	39.21	13890898	2072760437	2028649823	1940364799	97.87	93.61	38.99
158	10721358	1608203700	1556279506	1477409140	96.77	91.87	42.06	10489466	1567042388	1526426160	1452866834	97.41	92.71	41.75
159	13146228	1971934200	1910098843	1814903736	96.86	92.04	41.09	12890324	1921537340	1873314014	1784315460	97.49	92.86	40.79
160	11336622	1700493300	1651886405	1574001895	97.14	92.56	40.93	11127774	1659914191	1621926920	1548937332	97.71	93.31	40.66
161	16678030	2501704500	2440365192	2329072091	97.55	93.1	36.94	16514900	2466175059	2413940654	2306629246	97.88	93.53	36.76
162	15714428	2357164200	2297755854	2190972158	97.48	92.95	37.52	15558186	2319358112	2269266498	2166562698	97.84	93.41	37.31
163	14967494	2245124100	2191280912	2095653418	97.6	93.34	36.8	14842170	2202286468	2157309253	2065687492	97.96	93.8	36.54
164	11426712	1714006800	1671516209	1597313324	97.52	93.19	37.9	11326918	1685726570	1649854456	1578381086	97.87	93.63	37.71
165	11100350	1665052500	1622225800	1549032171	97.43	93.03	40.36	10971846	1637042022	1601369086	1531203838	97.82	93.53	40.16
166	17527622	2629143300	2547840088	2422245285	96.91	92.13	41.91	17246532	2568873139	2504209971	2385873303	97.48	92.88	41.62
167	11211608	1681741200	1637387245	1564279925	97.36	93.02	41.43	11068866	1648385713	1612671608	1543231107	97.83	93.62	41.14
168	17749992	2662498800	2601201730	2491249067	97.7	93.57	37.98	17631064	2620670262	2568281158	2462194093	98	93.95	37.77
169	18561322	2784198300	2689692664	2550744244	96.61	91.62	42.79	18194094	2694943672	2622447220	2493727436	97.31	92.53	42.34
170	18136552	2720482800	2633614766	2499023583	96.81	91.86	41.33	17851794	2660575557	2589694737	2462201242	97.34	92.54	41.04
171	10653162	1597974300	1557105448	1487928353	97.44	93.11	40.91	10539952	1569353395	1535485357	1469324688	97.84	93.63	40.68
172	18967990	2845198500	2776428112	2654052425	97.58	93.28	36.99	18827584	2804847609	2745543556	2627062411	97.89	93.66	36.82
173	14840228	2226034200	2170216056	2073405457	97.49	93.14	37.21	14730182	2173953453	2127755725	2035583408	97.87	93.64	36.89
174	14365390	2154808500	2100061808	2005394784	97.46	93.07	38.26	14251972	2118914358	2072684629	1981458179	97.82	93.51	38.04
175	10795498	1619324700	1578310540	1507581099	97.47	93.1	37.22	10691810	1592001561	1557363064	1489361250	97.82	93.55	37
176	11795274	1769291100	1724585756	1646924723	97.47	93.08	37.68	11688346	1742100206	1704045498	1629195245	97.82	93.52	37.49
177	14275588	2141338200	2086054335	1990884808	97.42	92.97	39.53	14147078	2109170275	2062087791	1970355142	97.77	93.42	39.34
178	20215032	3032254800	2960445198	2831136339	97.63	93.37	37.47	20077958	2991865923	2929728199	2804482465	97.92	93.74	37.33
179	20030162	3004524300	2932724279	2803462061	97.61	93.31	37.3	19906054	2965831307	2903408535	2777836918	97.9	93.66	37.13
180	11350522	1702578300	1656828312	1583773525	97.31	93.02	43.06	11163890	1660451625	1625325681	1557023887	97.88	93.77	42.72
181	16237426	2435613900	2373373620	2266601090	97.44	93.06	40.81	16081514	2394019160	2341823143	2239372493	97.82	93.54	40.58
182	14689686	2203452900	2153445219	2067425124	97.73	93.83	39.15	14549186	2146190209	2107709991	2027305873	98.21	94.46	38.74
183	16780072	2517010800	2466483639	2374651862	97.99	94.34	39.29	16625724	2465061523	2424925856	2338147750	98.37	94.85	38.98
184	16161270	2424190500	2372013149	2275512524	97.85	93.87	37.3	16038208	2373836202	2331317386	2239648624	98.21	94.35	36.96
185	10859050	1628857500	1591794651	1530114991	97.72	93.94	43.69	10695998	1579740434	1553010732	1496640309	98.31	94.74	43.2
186	20845380	3126807000	3067790514	2955705758	98.11	94.53	37.88	20716534	3060155088	3012510246	2906366209	98.44	94.97	37.52
187	10606976	1591046400	1556579802	1497575874	97.83	94.13	43.05	10465552	1546006969	1520601757	1466325251	98.36	94.85	42.57
188	22903252	3435487800	3367770502	3243219677	98.03	94.4	38.21	22770876	3351321775	3298927158	3181808285	98.44	94.94	37.79
189	12268688	1840303200	1796068579	1721684716	97.6	93.55	41.4	12085298	1791645017	1757837615	1688767319	98.11	94.26	40.96
190	13152378	1972856700	1926101434	1845861695	97.63	93.56	40.87	12981062	1925747428	1888991092	1813772893	98.09	94.19	40.49
191	18615382	2792307300	2734214564	2626879557	97.92	94.08	36.86	18455432	2739114183	2692303647	2590289692	98.29	94.57	36.54
192	16876210	2531431500	2477535337	2380412092	97.87	94.03	38.72	16735592	2481270058	2438069020	2346044860	98.26	94.55	38.4
193	16737884	2510682600	2436408807	2324361591	97.04	92.58	44.42	16383864	2423068411	2369292317	2267374971	97.78	93.57	43.84
194	16171718	2425757700	2361898093	2257118307	97.37	93.05	38.13	15959456	2357959869	2308291949	2210543642	97.89	93.75	37.69
195	13690120	2053518000	1994366985	1905687966	97.12	92.8	41.72	13233800	1944988770	1905854450	1827758728	97.99	93.97	40.58
196	15415724	2312358600	2243311002	2138514259	97.01	92.48	42.68	15129488	2237466334	2185582693	2089137713	97.68	93.37	42.22
197	21492328	3223849200	3158944032	3038965559	97.99	94.27	37.09	21330680	3153206315	3101106150	2987653598	98.35	94.75	36.73
198	10879170	1631875500	1592540831	1526432888	97.59	93.54	40.33	10748174	1591911960	1561679917	1499727458	98.1	94.21	39.95
199	13989942	2098491300	2035123952	1939046472	96.98	92.4	42.78	13690834	2024529027	1977484175	1889579824	97.68	93.33	42.18
200	21752016	3262802400	3189381159	3061246364	97.75	93.82	38.73	21426924	3173348336	3117421592	2997575583	98.24	94.46	38.31
201	12030832	1804624800	1754230144	1674221538	97.21	92.77	38.54	11752148	1730121159	1693908019	1621473122	97.91	93.72	37.68
202	13519336	2027900400	1972169691	1885343127	97.25	92.97	40.02	13084684	1929994858	1892725378	1815173283	98.07	94.05	39.04
203	11358964	1703844600	1656588273	1584252307	97.23	92.98	40.72	11020132	1620082299	1588223725	1524054659	98.03	94.07	39.69
204	14490438	2173565700	2096533674	1988663086	96.46	91.49	40.29	14043468	2087464651	2032714753	1935680923	97.38	92.73	39.75
205	15719830	2357974500	2289275663	2189455525	97.09	92.85	41.34	15147134	2248403462	2204200305	2115292611	98.03	94.08	40.35
206	16374044	2456106600	2395536457	2297670504	97.53	93.55	42.27	16028398	2372496027	2328538089	2238923476	98.15	94.37	41.68
207	13692566	2053884900	1994639161	1905223566	97.12	92.76	41.32	13295656	1955196117	1915474368	1835925711	97.97	93.9	40.31
208	11489734	1723460100	1676207899	1602727986	97.26	92.99	39.26	11240208	1651804016	1618907066	1552561357	98.01	93.99	38.56
209	14357704	2153655600	2095883467	2004944883	97.32	93.09	40.03	14066574	2036484925	1998155619	1917893635	98.12	94.18	39.01
210	18119170	2717875500	2656141045	2548379728	97.73	93.76	39.95	17876306	2646362406	2598719869	2497566255	98.2	94.38	39.58
211	16866094	2529914100	2468180237	2363956910	97.56	93.44	38.45	16683744	2433825524	2388647571	2293180221	98.14	94.22	37.82
212	21766106	3264915900	3183610892	3052269525	97.51	93.49	40.71	21288670	3128644151	3071575463	2952460655	98.18	94.37	39.98
213	14040996	2106149400	2041287710	1945657348	96.92	92.38	41.52	13636438	2010969074	1966448397	1881058973	97.79	93.54	40.78
214	20911982	3136797300	3056704302	2926477324	97.45	93.3	39.16	20538702	3009622523	2952424493	2833951007	98.1	94.16	38.49
215	11806144	1770921600	1702006165	1614289994	96.11	91.16	41.31	11211162	1638036003	1597666670	1523399697	97.54	93	39.33
216	4772742	715911300	681907088	644715148	95.25	90.06	47.51	3937626	578370055	566263880	543062972	97.91	93.9	40.3
217	13439070	2015860500	1933852530	1826819583	95.93	90.62	40.01	12717936	1873225275	1821209069	1730050299	97.22	92.36	38.04
218	19219470	2882920500	2798613249	2666905035	97.08	92.51	39.58	18933978	2811832303	2746051732	2622447522	97.66	93.26	39.18
219	16276498	2441474700	2353181519	2233682323	96.38	91.49	40	15604196	2244450806	2190907898	2091283216	97.61	93.18	37.92
220	14225998	2133899700	2018360738	1891367806	94.59	88.63	44.48	12724984	1799708703	1746570765	1656059704	97.05	92.02	39.46
221	13676326	2051448900	1958239308	1846065764	95.46	89.99	42.04	13127654	1874926772	1819019791	1726437212	97.02	92.08	40.51
222	8036234	1205435100	1149408881	1079990025	95.35	89.59	40.89	7624868	1121264214	1083831061	1024225819	96.66	91.35	39.47
223	15159316	2273897400	2189769438	2064017451	96.3	90.77	39.52	14845480	2220409971	2151521731	2033033033	96.9	91.56	39.27
224	25560002	3834000300	3723227120	3533307111	97.11	92.16	36.97	25302386	3783111741	3686763865	3503331601	97.45	92.6	36.81
225	13547730	2032159500	1978066316	1886820871	97.34	92.85	43.36	13368000	1998143131	1953500257	1866595152	97.77	93.42	43.18
226	25831616	3874742400	3784850459	3617385489	97.68	93.36	41.3	25645672	3832849966	3753958158	3591299311	97.94	93.7	41.17
227	18976786	2846517900	2780358832	2660740651	97.68	93.47	43.24	18743732	2797768692	2742393979	2628156632	98.02	93.94	42.93
228	13198948	1979842200	1920093778	1824994752	96.98	92.18	42.73	12979150	1940242638	1891816164	1801943248	97.5	92.87	42.53
229	14316286	2147442900	2058230180	1936281094	95.85	90.17	38.91	13841558	2064251014	1997879851	1887096893	96.78	91.42	38.34
230	12130376	1819556400	1754710432	1657878600	96.44	91.11	39.16	11859144	1770941831	1719660777	1629391578	97.1	92.01	38.82
231	8456562	1268484300	1207869257	1132639830	95.22	89.29	40.07	8034386	1181069084	1140191451	1075265838	96.54	91.04	38.68
232	16530440	2479566000	2384770777	2264535314	96.18	91.33	44.55	15711176	2264544724	2209951789	2111596022	97.59	93.25	42.72
233	11245474	1686821100	1636692451	1561578441	97.03	92.58	41.85	10934794	1628583789	1592671873	1524510286	97.79	93.61	41.26
234	9947998	1492199700	1431466341	1355490160	95.93	90.84	41.54	9220192	1342914329	1310089405	1249870731	97.56	93.07	38.62

## Sheet: Table S4
Supplementary Table 4 Quality evaluation for the mapped data
Sample_ID	Mapped_Rate(%)	Mean_Insert_Size	SD_Insert_Size	Mean_Mapping_Quality	Mean_Sequencing_Depth(X)	Coverage_≥1X(%)	Coverage_≥5X(%)	Coverage_≥10X(%)	Coverage_≥20X(%)	Coverage_≥30X(%)	Coverage_≥50X(%)
1	97.59	316	110.78	57.25	6.01	89.51	36.63	4.97	0.53	0.36	0.26
2	97.95	298	103.34	57.26	9.72	92.6	59.23	20.84	1.6	0.61	0.37
3	96.41	319	105.12	57.32	5.28	90.66	30.71	3.02	0.44	0.32	0.24
4	96.18	310	99.32	57.31	9	95.15	60.62	14.89	0.91	0.49	0.33
5	98.66	304	92.91	57.28	7.55	93.64	50.17	9.3	0.65	0.41	0.28
6	96.64	310	98	57.31	6.02	91.65	38.11	4.9	0.52	0.36	0.26
7	98.26	308	111.39	57.23	8.14	91.46	49.5	13.27	1.03	0.52	0.34
8	98.11	295	94.5	57.2	6.38	87.5	38.64	7.88	0.71	0.42	0.29
9	97.59	304	92.97	57.33	7.53	93.69	49.98	9.42	0.7	0.42	0.29
10	95.61	351	124.88	57.08	7.26	85.59	38.24	13.68	1.91	0.65	0.37
11	97.42	317	104.34	57.05	5.2	80.76	29.48	6.07	0.66	0.4	0.28
12	97.66	292	97.79	57.15	9.55	89.78	52.45	21.33	2.61	0.77	0.42
13	98.78	341	103.19	57.18	6.74	86.34	38.72	11.78	1.23	0.54	0.33
14	92.07	293	109.7	57.09	7.19	83.47	38.52	12.39	1.33	0.55	0.35
15	97.7	315	93.83	57.34	9.49	95.93	68.6	19.25	1.02	0.52	0.34
16	92.91	301	107.31	56.86	2.93	67.87	10.9	1.33	0.36	0.27	0.22
17	97.8	306	91.12	57.34	10.13	95.73	68.93	22.18	1.28	0.56	0.35
18	97.96	333	109.19	57.1	5.7	82.04	30.34	8.67	0.98	0.48	0.3
19	98.28	306	90.89	57.26	8.95	92.47	55.18	15.77	1.12	0.55	0.36
20	97.72	333	100.26	57.17	7.55	85.4	43.44	17.16	2.14	0.68	0.38
21	98.83	351	130.41	56.83	8.63	82.89	35.2	14.3	3.68	1.23	0.46
22	96.8	321	102.51	57.28	7.79	93.44	52.5	11.8	0.84	0.47	0.31
23	98.26	348	110.93	57.28	7.25	94.09	49.3	8.12	0.61	0.39	0.28
24	97.29	365	147.35	56.8	6.03	76.31	25.81	7.78	1.25	0.52	0.3
25	98.75	358	112.99	57.19	9.3	89.01	50.19	20.09	2.77	0.83	0.43
26	99	342	93.39	57.32	14.99	96.69	88.13	51.36	4.25	0.91	0.48
27	96.99	333	120.18	56.97	6.55	81.55	35.27	11.94	1.33	0.55	0.34
28	98.62	339	99.17	57.32	8.34	93.69	57.73	12.8	0.78	0.45	0.3
29	97.65	373	134.25	56.96	6.83	81	33.69	11.9	1.93	0.67	0.36
30	97.96	335	97.41	57.1	7.33	84.84	44.77	14.09	1.08	0.53	0.34
31	98.6	321	98.39	57.26	13.3	95.61	78.73	41.07	3.77	0.86	0.46
32	98.72	318	96.44	57.26	9.59	95.38	66.89	19.65	1.06	0.52	0.34
33	98.02	313	96.97	56.62	6.97	68.45	27.01	13.36	4.46	1.34	0.45
34	97.85	343	120.87	57.04	7.61	83.43	38.79	13.98	1.6	0.6	0.36
35	98.25	326	100.31	57.09	7.62	85.87	45.2	14.45	1.17	0.55	0.35
36	98.53	329	93.51	57.26	8.83	91.63	55.5	15.36	0.99	0.52	0.34
37	98.6	362	117.24	57.09	8.79	84.95	44.46	19.47	3.3	0.87	0.43
38	98.63	362	112.36	57.09	8	83.79	42.31	17.98	2.24	0.7	0.39
39	98.46	317	94.84	57.05	9.55	83.48	44.61	21.99	4.91	1.16	0.49
40	97.61	328	118.18	56.65	9.21	80.52	30.67	11.48	3.61	1.65	0.53
41	97.63	313	86.11	57.29	7.98	90.19	50.59	12.86	0.88	0.47	0.31
42	99.58	316	79.09	57.36	7.9	92.11	52.09	11.54	0.76	0.43	0.3
43	99.46	330	87.12	57.25	6.78	86.51	42.23	9.37	0.73	0.43	0.3
44	99.21	298	77.33	57.36	9.9	95.03	65.74	20.78	1.24	0.54	0.34
45	99.16	324	92.27	56.94	11.15	80	47.23	29.29	9.77	2.2	0.62
46	99.16	314	94.36	56.88	10.71	80.11	39.98	21.36	8.76	3.23	0.71
47	99.12	336	97.96	56.88	6.69	74.57	33.6	14.46	2.24	0.68	0.36
48	99.51	324	87.36	57.24	8	88.35	50.21	17.34	1.32	0.58	0.36
49	99.23	319	90.01	57.27	7	89.7	47.27	10.3	0.76	0.44	0.3
50	99.58	316	79.81	57.27	20.55	94.86	82.94	65.1	24.58	4.46	0.84
51	99.45	301	74.55	57.32	19.68	96.81	91.91	70.16	14	1.89	0.64
52	99.33	313	90.57	57.4	5.96	91.5	39.37	5.63	0.52	0.35	0.26
53	98.97	343	99.15	56.95	5.83	75.52	33.39	11.89	1.27	0.52	0.32
54	98.51	374	139.81	57.03	8.29	86.91	39.93	14.89	3.34	1.09	0.4
55	98.58	320	86.26	57.11	6.86	81.3	40.16	12.62	1.12	0.52	0.34
56	99.5	314	83.79	57.1	7.05	80.45	39.07	14.48	1.59	0.59	0.36
57	98.34	354	115.07	57.02	5.14	78.23	25.87	6.79	0.84	0.43	0.27
58	98.89	331	97.94	57.14	5.43	82.47	31.77	7.55	0.78	0.44	0.29
59	98.29	352	116.98	57	9.72	84.23	43.94	22.62	6.73	1.63	0.53
60	99.18	332	93.15	57.29	7.4	90.69	48.97	10.63	0.77	0.46	0.31
61	99.35	329	92.53	57.33	7.08	91.52	47.16	8.19	0.62	0.4	0.28
62	99.58	306	74.91	57.33	8.12	91.22	55.91	13.49	0.83	0.46	0.31
63	98.37	324	97.53	57.13	5.03	80.82	28.03	5.68	0.63	0.39	0.27
64	99.29	287	78.03	57.33	6.7	91.55	45.34	7.64	0.61	0.39	0.27
65	99.51	310	82.62	57.34	10.63	95.97	72.85	24.67	1.32	0.56	0.36
66	99.38	297	84.93	56.61	6.59	65.97	31.83	15.89	2.5	0.71	0.38
67	99.44	318	83.15	57.12	8.6	83.53	47.51	23.78	3.8	0.89	0.45
68	99.4	322	87.83	57.12	7.54	83.15	45.35	17.84	1.63	0.62	0.37
69	93.91	304	103.37	57.23	3.6	78.84	13.52	1.08	0.33	0.26	0.23
70	92.34	279	86.24	57.29	7.77	91.24	46.31	9.59	0.71	0.43	0.3
71	99.35	316	86.31	57.34	9.23	95.06	65.26	18.31	1.01	0.51	0.33
72	99.42	312	91.94	57.32	7.83	92.19	52.37	12.05	0.8	0.45	0.31
73	99.2	283	80.23	57.24	7.82	90.5	49.91	13.73	1.04	0.51	0.33
74	99.05	293	90.48	57.23	9.07	89.67	54.6	18.48	1.35	0.58	0.36
75	99.24	309	92.86	57.24	11.52	96.49	79.49	32.26	1.84	0.65	0.39
76	99.14	302	92.09	57.31	8.38	95.33	59.59	13.21	0.78	0.45	0.3
77	99.53	298	82.72	57.27	11.45	96.6	79.08	30.88	1.65	0.62	0.38
78	99.68	286	73.57	57.34	6.97	94.26	49.05	7.56	0.6	0.39	0.27
79	99.73	282	72.9	57.31	5.18	87.5	29.06	3.14	0.47	0.34	0.25
80	98.3	282	86.22	57.3	8.66	95.06	59.98	14.72	0.91	0.49	0.32
81	98.48	254	91.3	57.24	4.61	85.1	24.04	2.47	0.41	0.3	0.24
82	99.27	292	91.08	57.25	6.49	90.83	40.82	6.77	0.61	0.39	0.27
83	98.09	293	93.59	57.3	3.9	83.91	18.18	1.47	0.36	0.27	0.22
84	99.4	319	96.97	57.33	7.36	94.27	50.63	9.06	0.67	0.41	0.28
85	99.35	274	80.86	57.28	7.48	93.86	50.64	9.8	0.71	0.42	0.29
86	98.83	304	97.31	57.26	6.04	91.27	37.55	4.99	0.53	0.36	0.26
87	99.43	305	93.24	57.35	7.45	94.52	52.68	9.55	0.63	0.39	0.28
88	99.52	290	80.33	57.37	5.28	91.03	31.53	2.92	0.43	0.31	0.24
89	99.32	342	110.56	57.37	6.63	93.88	44.7	6.13	0.56	0.37	0.26
90	99.75	327	100.65	57.15	48.48	96.97	96.72	96.34	93.53	69.92	5.01
91	99.26	321	102.11	57.33	6.66	93.5	43.62	6	0.55	0.37	0.26
92	93.95	291	87.69	57.24	5.21	88.73	28.3	2.75	0.47	0.33	0.24
93	97.11	278	85.44	57.29	5.05	88.19	27.06	2.57	0.44	0.32	0.24
94	99.37	282	79.86	57.31	7.81	93.13	52.43	11.92	0.82	0.46	0.31
95	98.66	297	89.17	57.35	6.41	91.9	40.11	5.78	0.55	0.37	0.26
96	99.23	331	107.24	57.4	5.73	92.08	36.32	4.1	0.48	0.34	0.24
97	99.04	294	81.66	57.34	6.17	92.3	40.85	5.8	0.54	0.37	0.26
98	99.45	275	75.52	57.31	8.06	93.66	55.75	14	0.94	0.49	0.32
99	99.41	281	81.79	57.37	6.79	93.75	48.29	8.1	0.62	0.4	0.27
100	99.15	303	85.91	57.36	8.16	94.96	56.46	11.57	0.72	0.43	0.3
101	99.53	322	99.48	57.37	7.56	94.51	53.6	10.23	0.67	0.42	0.28
102	93.64	288	88.69	57.24	6.71	93.65	46.77	7.39	0.58	0.38	0.26
103	99.44	283	77.23	57.33	7.69	94.61	55.08	11.14	0.71	0.43	0.29
104	99.57	288	84.5	57.36	6.91	93.31	47.24	8.11	0.62	0.4	0.28
105	99.56	304	93.48	57.39	6.8	94.17	48.49	7.57	0.57	0.37	0.26
106	99.54	293	82.74	57.34	9.41	95.92	67.61	18.6	0.97	0.49	0.33
107	99.5	276	79.29	57.34	6.75	93.12	45.07	7.09	0.57	0.37	0.26
108	99.64	293	84.43	57.37	5.62	91.2	33.91	3.73	0.47	0.33	0.24
109	97.83	286	82.71	57.31	5.28	90.25	30.53	2.96	0.44	0.32	0.24
110	99.56	292	80.25	57.37	6.18	92.94	42.89	6.04	0.55	0.37	0.26
111	99.56	267	71.63	57.33	6.77	93.27	45.6	7.15	0.59	0.39	0.27
112	99.58	263	68.07	57.35	7.05	90.89	48.48	9.54	0.69	0.43	0.29
113	99.12	275	82.14	57.31	5.38	91.14	35.05	4.07	0.47	0.33	0.24
114	99.66	283	79.18	57.36	6.89	93.44	46.81	7.64	0.61	0.39	0.27
115	99.53	299	84.91	57.33	5.89	92.12	38.11	4.63	0.52	0.36	0.25
116	99.6	287	78.42	57.35	5.12	89.44	29.17	2.91	0.44	0.32	0.24
117	98.85	288	82.93	57.31	9.72	95.84	67.54	18.62	1.01	0.53	0.35
118	99.62	284	79.74	57.37	6.02	91.84	38.03	4.8	0.51	0.35	0.25
119	99.62	271	76.44	57.32	5.88	91.54	38.07	4.96	0.52	0.35	0.25
120	99.69	277	78.96	57.35	5.19	89.85	30.41	3.08	0.44	0.31	0.23
121	99.16	265	78.17	57.31	8.19	95.6	62.63	14.05	0.75	0.43	0.3
122	99.6	280	83.4	57.35	5.14	89.8	30.39	3.1	0.43	0.31	0.24
123	98.71	272	76.64	57.28	9.77	96	70.3	20.72	1.08	0.54	0.35
124	99.71	282	81.49	57.33	6.7	93.28	45.4	7.15	0.56	0.37	0.26
125	99.4	276	80.01	57.25	10.95	96.07	74.12	26.5	1.52	0.63	0.38
126	95.42	284	84.32	57.28	6.29	93.07	42.49	5.85	0.55	0.37	0.26
127	99.53	264	77.1	57.3	6.34	91.97	42.42	6.76	0.58	0.38	0.27
128	94.45	236	83.23	57.22	6	89.49	36.85	5.84	0.53	0.35	0.27
129	97.6	245	80.95	57.26	5.59	88.86	34.57	4.99	0.49	0.34	0.26
130	99.05	285	83.1	57.27	5.84	90.2	35.32	4.67	0.53	0.36	0.26
131	98.36	276	80.35	57.32	8.07	94.65	55.58	11.66	0.73	0.43	0.3
132	98.75	272	81.58	57.3	5.08	88.48	28.57	3	0.43	0.31	0.24
133	99.43	282	76.38	57.32	6.35	92.25	39.94	5.47	0.54	0.36	0.26
134	98.45	255	79.88	57.27	7.32	93.12	49.14	9.91	0.71	0.42	0.29
135	98.76	269	76.04	57.28	9.6	93.81	62.59	20.45	1.37	0.59	0.36
136	96.12	253	90.96	57.25	4.22	83.41	19.9	1.75	0.37	0.28	0.23
137	97.44	259	84.52	57.25	6.81	92.45	44.57	7.55	0.6	0.38	0.27
138	96.69	272	87.42	57.27	7.4	94.39	50.82	8.62	0.62	0.4	0.28
139	98.32	278	85.91	57.3	7.04	92.88	45.2	7.66	0.59	0.38	0.27
140	98.85	295	99.46	57.3	5.64	90.93	34	3.87	0.45	0.32	0.25
141	94.69	219	78.78	57.16	5.51	85.91	29.99	4.09	0.46	0.33	0.26
142	97.91	252	86.41	57.26	7.39	93.58	50.56	9.97	0.68	0.41	0.28
143	91.6	226	82.45	57.1	5.58	86.52	29.89	3.97	0.46	0.32	0.25
144	94.6	244	83.48	57.2	4.83	85.3	25.18	2.74	0.42	0.31	0.25
145	98.08	278	90.71	57.22	8.46	95.27	60.22	13.93	0.8	0.46	0.31
146	97.46	266	81.44	57.27	5.09	88.86	29.76	3.27	0.44	0.31	0.24
147	95.33	244	86.85	57.22	5.59	87.64	31.03	4.11	0.46	0.32	0.26
148	92.32	228	86.52	57.03	5.08	84.03	24.77	2.86	0.43	0.32	0.26
149	89.56	244	91.44	56.98	2.54	63.05	6.85	0.62	0.27	0.23	0.2
150	99.36	249	81.39	57.18	6.47	91.25	43.2	7.83	0.59	0.37	0.26
151	99.03	267	89.37	57.06	5.15	84.72	28.96	4.17	0.48	0.33	0.25
152	99.54	246	79.29	57.2	8.43	94.21	57.03	14.23	0.83	0.43	0.29
153	99.27	238	71.57	57.19	6.82	90.51	43.9	9.03	0.64	0.38	0.27
154	99.54	242	74.83	57.27	7.31	92.71	49.48	10.57	0.7	0.41	0.28
155	99.45	252	76.44	57.25	7.39	93.1	50.48	10.75	0.71	0.4	0.28
156	95.97	262	94.11	56.93	8.95	92.51	56.74	19.47	1.6	0.63	0.38
157	99.25	251	75.64	57.12	6.87	88.89	44.7	10.16	0.76	0.43	0.29
158	99.1	283	104.45	56.88	5.19	81.2	29.5	6.48	0.72	0.42	0.28
159	98.85	263	88.12	57.05	6.33	86.34	36.62	8.42	0.8	0.45	0.31
160	98.82	268	89.16	57.05	5.48	83.49	31.75	5.76	0.59	0.38	0.28
161	99.4	264	79.19	57.3	8.19	94.52	58.06	14.32	0.83	0.44	0.3
162	99.5	246	71.26	57.29	7.71	93.2	53.55	12.59	0.79	0.44	0.29
163	99.36	226	65.42	57.3	7.32	93.35	52.01	11.05	0.69	0.4	0.27
164	99.1	230	63.24	57.31	5.58	88.68	34.1	4.47	0.49	0.34	0.25
165	99.09	247	71.01	57.12	5.42	84.04	31.58	5.35	0.57	0.38	0.27
166	98.84	246	73.96	57.12	8.47	88.46	47.71	17.48	1.79	0.65	0.38
167	99.15	244	72.87	57.09	5.45	81.11	29.76	5.86	0.62	0.39	0.28
168	99.38	231	64.4	57.3	8.7	93.42	58.95	16.19	0.99	0.49	0.32
169	96.95	237	79.08	56.92	8.69	87.75	47.55	19.53	2.33	0.72	0.4
170	98.96	253	77.67	57.12	8.8	91.41	52.9	19.33	1.72	0.65	0.38
171	99.03	242	70.92	57.09	5.18	79.67	28.2	4.69	0.55	0.37	0.26
172	99.3	227	60.14	57.32	9.3	94.92	62.93	17.83	1.01	0.48	0.31
173	99.22	197	53.61	57.2	7.2	91.23	47.8	9.88	0.65	0.39	0.27
174	99.44	229	63.53	57.29	7.04	91.3	46.84	9.24	0.68	0.41	0.28
175	99.33	230	64.9	57.3	5.28	88.51	31.96	3.86	0.45	0.32	0.24
176	99.38	240	69.31	57.29	5.78	89.83	36.57	4.98	0.5	0.34	0.25
177	99.35	241	67.86	57.23	7	89	43.87	9.25	0.71	0.43	0.3
178	99.4	234	64.18	57.29	9.93	94.99	66.19	20.64	1.17	0.52	0.33
179	99.52	234	63.39	57.32	9.86	95.21	66.59	20.12	1.1	0.52	0.34
180	98.96	243	74.49	56.86	5.47	75.22	28.38	7.94	0.87	0.46	0.3
181	99.41	238	67.03	57.17	7.95	87.2	48.63	14.76	1.1	0.53	0.34
182	98.5	228	73.66	57.1	7.08	88.79	44.88	10.89	0.81	0.44	0.29
183	98.46	232	68.82	57.16	8.12	89.9	49.16	13.45	0.98	0.47	0.31
184	98.51	225	65.63	57.28	7.82	92.43	51.44	12.25	0.77	0.41	0.28
185	97.5	235	72.92	56.73	5.16	70.58	27.5	8.17	0.91	0.45	0.29
186	98.54	223	64.52	57.26	10.09	94.25	65.86	24.12	1.7	0.57	0.35
187	97.81	237	73.8	56.79	5.06	73.46	28.23	7.47	0.8	0.43	0.28
188	98.53	220	65.1	57.23	11.06	94.83	70.8	29.13	2.21	0.65	0.39
189	98.17	256	83.77	57.04	5.9	83.41	34.76	8.7	0.85	0.45	0.3
190	98.3	244	77.75	57.03	6.33	83.23	36.58	8.71	0.76	0.42	0.29
191	98.62	231	65.33	57.26	9.04	94.36	61.59	18.63	1.13	0.49	0.32
192	98.16	233	66.17	57.24	8.16	90.88	54.58	15.97	1.06	0.49	0.32
193	96.97	247	80.24	56.82	7.83	79.03	35.73	15.78	3.43	0.94	0.42
194	96.99	222	76.65	57.09	7.55	92.06	48.72	10.02	0.69	0.41	0.29
195	96.26	234	90.86	57.04	6.23	85.79	37.11	7.97	0.67	0.39	0.28
196	97.48	246	84.35	56.96	7.29	84.53	42.12	14.73	1.43	0.57	0.36
197	98.98	223	65.65	57.23	10.45	95.08	69.37	27.11	2.01	0.59	0.36
198	98.31	241	77.65	57.03	5.23	80.48	28.63	4.94	0.54	0.35	0.26
199	98.01	250	87.17	56.93	6.63	82.01	37.33	12.02	1.25	0.52	0.32
200	97.73	225	69.71	57.17	10.34	94.48	67.28	25.3	1.8	0.59	0.36
201	98.66	239	94.84	57.17	5.69	87.81	34.3	5.29	0.5	0.34	0.25
202	99.48	235	85.96	57.15	6.41	87.61	38.67	7.86	0.66	0.4	0.28
203	97.91	227	83.61	57.05	5.29	82.85	30.26	5.15	0.53	0.35	0.26
204	98.59	265	105.33	57.01	6.87	88.73	41.89	9.34	0.76	0.43	0.3
205	95.96	240	78.24	57.12	7.19	88.74	43.71	10.04	0.76	0.43	0.3
206	95.08	247	86.92	57.06	7.51	87.55	44.27	13.21	1.18	0.51	0.33
207	96	240	94.82	57.12	6.25	86.86	35.99	6.91	0.64	0.39	0.28
208	97.52	215	69.76	57.08	5.38	85.22	31.74	4.88	0.49	0.33	0.25
209	95.78	205	75.63	57.11	6.49	88.02	40.24	8.41	0.65	0.38	0.28
210	97.84	227	69.03	57.15	8.65	90.71	55.16	17.28	1.25	0.53	0.34
211	97.85	209	70.33	57.18	7.95	92.01	51.26	12.51	0.82	0.43	0.29
212	97.03	218	71.88	57.12	10.15	92.24	63.52	26.51	2.39	0.66	0.38
213	96.62	239	85.1	57.02	6.49	87.24	39.51	9.05	0.78	0.43	0.3
214	98.27	217	71.92	57.12	9.88	94.2	65.65	23.56	1.61	0.57	0.35
215	93.84	216	83.91	56.93	5.09	86.19	34.97	6.14	0.56	0.36	0.26
216	89.37	225	86.79	56.53	1.69	49.89	5.16	0.57	0.25	0.22	0.19
217	95.67	240	96.47	57.08	5.96	91.47	43.32	7.9	0.58	0.37	0.26
218	98.42	245	78.1	57.12	9.27	93.95	64.82	25.02	1.88	0.63	0.38
219	96.09	210	89.42	56.93	7.14	92.17	51.44	12.98	0.85	0.43	0.29
220	95.68	219	108.24	56.91	5.71	87.45	36.95	7.23	0.62	0.38	0.27
221	88.14	199	99.48	56.55	5.33	87.26	38.09	8.13	0.77	0.44	0.29
222	93.8	322	183.43	57.14	3.49	79.12	17.65	2	0.38	0.28	0.22
223	99.31	307	126.86	57.17	7.39	92.91	53.08	14.2	1.01	0.5	0.33
224	99.63	280	102.83	57.13	12.65	96.74	85.74	46.49	4.03	0.84	0.44
225	99.24	270	80.51	56.84	6.66	78.07	42.38	18.59	2.13	0.67	0.38
226	99.72	263	74.96	57.12	12.83	90.77	67.72	43.06	9.6	1.7	0.58
227	99.39	258	72.93	56.87	9.34	79.48	52.55	31.2	5.78	1.17	0.5
228	99.22	277	92.49	56.77	6.46	79.43	41.34	15.58	1.48	0.57	0.34
229	88.18	368	210.99	57.33	6.09	93.19	46.44	8.14	0.62	0.39	0.27
230	99.09	288	123.62	57.1	5.88	88.87	41.14	8.67	0.67	0.39	0.27
231	93.13	295	166.13	57.04	3.6	79.82	17.2	1.76	0.35	0.27	0.22
232	92.4	219	90.67	56.69	6.92	86.57	47.09	18.39	2.01	0.66	0.37
233	98.29	248	84.51	56.74	5.36	79.33	36.74	9.33	0.76	0.42	0.28
234	93.06	208	85.46	56.72	4.08	82.86	26.63	3.59	0.44	0.31	0.24
Mapped _Rate (%): The ratio of the mapped reads to the total reads

## Sheet: Table S5
Supplementary Table 5 FFN-associated QTLs detected by whole-genome re-sequencing-based QTL mapping
QTL	Pseudochromosome	Start position	End position	Lod score	p-value
Mcffn1.1	MC01	6635519	21035519	8.08424	0.056
Mcffn1.2	MC02	17483137	17490476	7.88619	0.04
Mcffn1.3	MC03	9223835	9224539	7.88774	0.05
Mcffn	MC06	9255391	13028722	46.8592	0.009
Mcffn1.4	MC08	13588819	13589083	7.60442	0.999

## Sheet: Table S6
Supplementary Table 6 Statistics of the SNVs in fine-maping interval
SNV ID	S156G	8-201	Chromosome	Position
SNV-1	G	A	MC06	11761977
SNV-2	T	C	MC06	11775926
SNV-3	-	T	MC06	11783914
SNV-4	A	-	MC06	11784037
SNV-5	A	G	MC06	11791503
SNV-6	T	C	MC06	11792725
SNV-7	A	G	MC06	11794473

## Sheet: Table S7
Supplementary Table 7 The source of FT proteins
Name	Species	Source
CsFT	Cucumis sativus	http://cucurbitgenomics.org/feature/gene/CsaV3_1G044210
CmFT	Cucumis melo	http://cucurbitgenomics.org/feature/gene/MELO3C010015.2
ClFT	Citrullus lanatus	http://cucurbitgenomics.org/feature/gene/Cla97C03G060990
BhiFT	Benincasa hispida	http://cucurbitgenomics.org/feature/gene/BhiUN900G1
LsiFT	Lagenaria siceraria	http://cucurbitgenomics.org/feature/gene/Lsi06G006660
Cm-FTL1	Cucurbita maxima	https://www.ncbi.nlm.nih.gov/nuccore/DQ865290.1/
Cm-FTL2	Cucurbita maxima	https://www.ncbi.nlm.nih.gov/nuccore/DQ865291
Cmo-FTL1	Cucurbita moschata	https://www.ncbi.nlm.nih.gov/nuccore/EF462211
Cmo-FTL2	Cucurbita moschata	https://www.ncbi.nlm.nih.gov/nuccore/EF462212
NtFT	Nicotiana tabacum	https://www.ncbi.nlm.nih.gov/protein/AVG70959.1?report=genbank&log$=protalign&blast_rank=1&RID=PNXZ2KYM013
OsFT/Hd3a	Oryza sativa	https://www.ncbi.nlm.nih.gov/protein/XP_015642519.1?report=genbank&log$=protalign&blast_rank=1&RID=PNY9WB98016
AtFT	Arabidopsis thaliana	https://www.ncbi.nlm.nih.gov/gene/842859
